# Supplementary material for: SAGA mediates transcription from the TATA-like element independently of Taf1p/TFIID but dependent on core promoter structures in Saccharomyces cerevisiae
Source: PLoS One. 2017 Nov 27;12(11):e0188435. doi: 10.1371/journal.pone.0188435 (PMC5703507; doi:10.1371/journal.pone.0188435)
Supplement: S3 Table — (XLSX) [file pone.0188435.s009.xlsx]

## Sheet: Sheet1
S3 Table PCR primers used for the construction of yeast strains in this study
						1st step									2nd step
						VTC1(5')			LEU2			CYC1 promoter+VTC1(3')			fused fragment	clone	host	reference
strain	promoter	TATA at site #2				sense	anti-sense	template	sense	anti-sense	template	sense	anti-sense	template	sense	anti-sense
YTK16396	CYC1	TATATAAA				TK10267	TK7873	BY4741	TK12262	TK6582	pUG73	TK10036	TK4283	YTK7560	TK10267	TK4283	YTK2741	K.Watanabe(2015)
YTK16397	CYC1	TATATAAA				TK10267	TK7873	BY4741	TK12262	TK6582	pUG73	TK10036	TK4283	YTK7560	TK10267	TK4283	YTK3778	K.Watanabe(2015)
YTK16398	CYC1	TAGCGCAA				TK10267	TK7873	BY4741	TK12262	TK6582	pUG73	TK10036	TK4283	YTK7558	TK10267	TK4283	YTK2741	K.Watanabe(2015)
YTK16399	CYC1	TAGCGCAA				TK10267	TK7873	BY4741	TK12262	TK6582	pUG73	TK10036	TK4283	YTK7558	TK10267	TK4283	YTK3778	K.Watanabe(2015)
YTK16408	CYC1	TATATAGC				TK10267	TK7873	BY4741	TK12262	TK6582	pUG73	TK10036	TK4283	screening*	TK10267	TK4283	YTK2741
YTK16410	CYC1	TATATATC				TK10267	TK7873	BY4741	TK12262	TK6582	pUG73	TK10036	TK4283	screening*	TK10267	TK4283	YTK2741
YTK16412	CYC1	GCTATAAA				TK10267	TK7873	BY4741	TK12262	TK6582	pUG73	TK10036	TK4283	screening*	TK10267	TK4283	YTK2741
YTK16414	CYC1	TATATAAT				TK10267	TK7873	BY4741	TK12262	TK6582	pUG73	TK10036	TK4283	screening*	TK10267	TK4283	YTK2741
YTK16400	CYC1	TATTTAAA				TK10267	TK7873	BY4741	TK12262	TK6582	pUG73	TK10036	TK4283	screening*	TK10267	TK4283	YTK2741
YTK16402	CYC1	GTATTAAA				TK10267	TK7873	BY4741	TK12262	TK6582	pUG73	TK10036	TK4283	screening*	TK10267	TK4283	YTK2741
YTK16404	CYC1	TTTTTAAA				TK10267	TK7873	BY4741	TK12262	TK6582	pUG73	TK10036	TK4283	screening*	TK10267	TK4283	YTK2741
YTK16406	CYC1	TACTTAAA				TK10267	TK7873	BY4741	TK12262	TK6582	pUG73	TK10036	TK4283	screening*	TK10267	TK4283	YTK2741
YTK16416	CYC1	CATTTAAA				TK10267	TK7873	BY4741	TK12262	TK6582	pUG73	TK10036	TK4283	screening*	TK10267	TK4283	YTK2741
YTK16401	CYC1	TATTTAAA				TK10267	TK7873	BY4741	TK12262	TK6582	pUG73	TK10036	TK4283	screening*	TK10267	TK4283	YTK3778
YTK16403	CYC1	GTATTAAA				TK10267	TK7873	BY4741	TK12262	TK6582	pUG73	TK10036	TK4283	screening*	TK10267	TK4283	YTK3778
YTK16405	CYC1	TTTTTAAA				TK10267	TK7873	BY4741	TK12262	TK6582	pUG73	TK10036	TK4283	screening*	TK10267	TK4283	YTK3778
YTK16407	CYC1	TACTTAAA				TK10267	TK7873	BY4741	TK12262	TK6582	pUG73	TK10036	TK4283	screening*	TK10267	TK4283	YTK3778
screening*: strain carrying a mutated promoter isolated by a random screen in K.Watanabe et al (2015)
						1st step						2nd step
						VTC1(5')+LEU2+CYC1 promoter			CYC1 promoter+VTC1(3')			fused fragment	clone	host
strain	promoter	TATA at site #2				sense	anti-sense	template	sense	anti-sense	template	sense	anti-sense
YTK17566	CYC1	TATATAAG				TK8260	TK10257	YTK16396	TK12922	TK7875	YTK16396	TK8260	TK7875	YTK2741
YTK17562	CYC1	TATATATA				TK8260	TK10257	YTK16396	TK12920	TK7875	YTK16396	TK8260	TK7875	YTK2741
YTK17560	CYC1	TATATAGA				TK8260	TK10257	YTK16396	TK12919	TK7875	YTK16396	TK8260	TK7875	YTK2741
YTK17564	CYC1	TATATAAC				TK8260	TK10257	YTK16396	TK12921	TK7875	YTK16396	TK8260	TK7875	YTK2741
YTK17568	CYC1	TATATAAT				TK8260	TK10257	YTK16396	TK12923	TK7875	YTK16396	TK8260	TK7875	YTK2741
YTK17558	CYC1	TATATACA				TK8260	TK10257	YTK16396	TK12918	TK7875	YTK16396	TK8260	TK7875	YTK2741
YTK17578	CYC1	TATATAAG				TK8260	TK10257	YTK16396	TK12922	TK7875	YTK16396	TK8260	TK7875	YTK3778
YTK17574	CYC1	TATATATA				TK8260	TK10257	YTK16396	TK12920	TK7875	YTK16396	TK8260	TK7875	YTK3778
YTK17572	CYC1	TATATAGA				TK8260	TK10257	YTK16396	TK12919	TK7875	YTK16396	TK8260	TK7875	YTK3778
YTK17576	CYC1	TATATAAC				TK8260	TK10257	YTK16396	TK12921	TK7875	YTK16396	TK8260	TK7875	YTK3778
YTK17580	CYC1	TATATAAT				TK8260	TK10257	YTK16396	TK12923	TK7875	YTK16396	TK8260	TK7875	YTK3778
YTK17570	CYC1	TATATACA				TK8260	TK10257	YTK16396	TK12918	TK7875	YTK16396	TK8260	TK7875	YTK3778
						1st step									2nd step
						VTC1(5')+LEU2			AGP1 promoter			VTC1(3')			fused fragment	clone	host
strain	promoter	TATA				sense	anti-sense	template	sense	anti-sense	template	sense	anti-sense	template	sense	anti-sense
YTK17590	AGP1	TATATAAG				TK7872	TK6582	YTK16396	TK8267	TK8268	BY4741	TK9030	TK9171	BY4741	TK7872	TK9171	YTK2741
YTK17603	AGP1	TATATAAG				TK7872	TK6582	YTK16396	TK8267	TK8268	BY4741	TK9030	TK9171	BY4741	TK7872	TK9171	YTK3778
						3rd step			1st step						2nd step			3rd step			4th step
						VTC1(5')+LEU2			AGP1 promoter 1*			AGP1 promoter 2*			fused fragment (1*+2*)			VTC1(3')			fused fragment (final)	clone	host
strain	promoter	TATA				sense	anti-sense	template	sense	anti-sense	template	sense	anti-sense	template	sense	anti-sense	template	sense	anti-sense	template	sense	anti-sense
YTK17952	AGP1	TATATAAA				TK7872	TK6582	YTK16396	TK8267	TK8678	BY4741	TK12517	TK8268	BY4741	TK8267	TK8268	1* & 2*	TK9030	TK9171	BY4741	TK7872	TK9171	YTK2741
YTK17954	AGP1	TAGCGCAA				TK7872	TK6582	YTK16396	TK8267	TK8678	BY4741	TK12518	TK8268	BY4741	TK8267	TK8268	1* & 2*	TK9030	TK9171	BY4741	TK7872	TK9171	YTK2741
YTK17964	AGP1	TATATAGC				TK7872	TK6582	YTK16396	TK8267	TK8678	BY4741	TK13002	TK8268	BY4741	TK8267	TK8268	1* & 2*	TK9030	TK9171	BY4741	TK7872	TK9171	YTK2741
YTK17966	AGP1	TATATATC				TK7872	TK6582	YTK16396	TK8267	TK8678	BY4741	TK12524	TK8268	BY4741	TK8267	TK8268	1* & 2*	TK9030	TK9171	BY4741	TK7872	TK9171	YTK2741
YTK17968	AGP1	GCTATAAA				TK7872	TK6582	YTK16396	TK8267	TK8678	BY4741	TK12525	TK8268	BY4741	TK8267	TK8268	1* & 2*	TK9030	TK9171	BY4741	TK7872	TK9171	YTK2741
YTK17970	AGP1	TATATAAT				TK7872	TK6582	YTK16396	TK8267	TK8678	BY4741	TK12526	TK8268	BY4741	TK8267	TK8268	1* & 2*	TK9030	TK9171	BY4741	TK7872	TK9171	YTK2741
YTK17956	AGP1	TATTTAAA				TK7872	TK6582	YTK16396	TK8267	TK8678	BY4741	TK12519	TK8268	BY4741	TK8267	TK8268	1* & 2*	TK9030	TK9171	BY4741	TK7872	TK9171	YTK2741
YTK17958	AGP1	GTATTAAA				TK7872	TK6582	YTK16396	TK8267	TK8678	BY4741	TK12520	TK8268	BY4741	TK8267	TK8268	1* & 2*	TK9030	TK9171	BY4741	TK7872	TK9171	YTK2741
YTK17960	AGP1	TTTTTAAA				TK7872	TK6582	YTK16396	TK8267	TK8678	BY4741	TK12521	TK8268	BY4741	TK8267	TK8268	1* & 2*	TK9030	TK9171	BY4741	TK7872	TK9171	YTK2741
YTK17962	AGP1	TACTTAAA				TK7872	TK6582	YTK16396	TK8267	TK8678	BY4741	TK12522	TK8268	BY4741	TK8267	TK8268	1* & 2*	TK9030	TK9171	BY4741	TK7872	TK9171	YTK2741
YTK17972	AGP1	CATTTAAA				TK7872	TK6582	YTK16396	TK8267	TK8678	BY4741	TK12527	TK8268	BY4741	TK8267	TK8268	1* & 2*	TK9030	TK9171	BY4741	TK7872	TK9171	YTK2741
YTK17974	AGP1	TATATAAA				TK7872	TK6582	YTK16396	TK8267	TK8678	BY4741	TK12517	TK8268	BY4741	TK8267	TK8268	1* & 2*	TK9030	TK9171	BY4741	TK7872	TK9171	YTK3778
YTK17976	AGP1	TAGCGCAA				TK7872	TK6582	YTK16396	TK8267	TK8678	BY4741	TK12518	TK8268	BY4741	TK8267	TK8268	1* & 2*	TK9030	TK9171	BY4741	TK7872	TK9171	YTK3778
YTK17978	AGP1	TATTTAAA				TK7872	TK6582	YTK16396	TK8267	TK8678	BY4741	TK12519	TK8268	BY4741	TK8267	TK8268	1* & 2*	TK9030	TK9171	BY4741	TK7872	TK9171	YTK3778
YTK17980	AGP1	GTATTAAA				TK7872	TK6582	YTK16396	TK8267	TK8678	BY4741	TK12520	TK8268	BY4741	TK8267	TK8268	1* & 2*	TK9030	TK9171	BY4741	TK7872	TK9171	YTK3778
YTK17982	AGP1	TTTTTAAA				TK7872	TK6582	YTK16396	TK8267	TK8678	BY4741	TK12521	TK8268	BY4741	TK8267	TK8268	1* & 2*	TK9030	TK9171	BY4741	TK7872	TK9171	YTK3778
YTK17984	AGP1	TACTTAAA				TK7872	TK6582	YTK16396	TK8267	TK8678	BY4741	TK12522	TK8268	BY4741	TK8267	TK8268	1* & 2*	TK9030	TK9171	BY4741	TK7872	TK9171	YTK3778
YTK17586	AGP1	TATATATG				TK7872	TK6582	YTK16396	TK8267	TK8678	BY4741	TK12926	TK8268	BY4741	TK8267	TK8268	1* & 2*	TK9030	TK9171	BY4741	TK7872	TK9171	YTK2741
YTK17584	AGP1	TATATAGG				TK7872	TK6582	YTK16396	TK8267	TK8678	BY4741	TK12925	TK8268	BY4741	TK8267	TK8268	1* & 2*	TK9030	TK9171	BY4741	TK7872	TK9171	YTK2741
YTK17591	AGP1	TATATAAC				TK7872	TK6582	YTK16396	TK8267	TK8678	BY4741	TK12928	TK8268	BY4741	TK8267	TK8268	1* & 2*	TK9030	TK9171	BY4741	TK7872	TK9171	YTK2741
YTK17593	AGP1	TATATAAT				TK7872	TK6582	YTK16396	TK8267	TK8678	BY4741	TK12929	TK8268	BY4741	TK8267	TK8268	1* & 2*	TK9030	TK9171	BY4741	TK7872	TK9171	YTK2741
YTK17582	AGP1	TATATACG				TK7872	TK6582	YTK16396	TK8267	TK8678	BY4741	TK12924	TK8268	BY4741	TK8267	TK8268	1* & 2*	TK9030	TK9171	BY4741	TK7872	TK9171	YTK2741
YTK17599	AGP1	TATATATG				TK7872	TK6582	YTK16396	TK8267	TK8678	BY4741	TK12926	TK8268	BY4741	TK8267	TK8268	1* & 2*	TK9030	TK9171	BY4741	TK7872	TK9171	YTK3778
YTK17597	AGP1	TATATAGG				TK7872	TK6582	YTK16396	TK8267	TK8678	BY4741	TK12925	TK8268	BY4741	TK8267	TK8268	1* & 2*	TK9030	TK9171	BY4741	TK7872	TK9171	YTK3778
YTK17604	AGP1	TATATAAC				TK7872	TK6582	YTK16396	TK8267	TK8678	BY4741	TK12928	TK8268	BY4741	TK8267	TK8268	1* & 2*	TK9030	TK9171	BY4741	TK7872	TK9171	YTK3778
YTK17606	AGP1	TATATAAT				TK7872	TK6582	YTK16396	TK8267	TK8678	BY4741	TK12929	TK8268	BY4741	TK8267	TK8268	1* & 2*	TK9030	TK9171	BY4741	TK7872	TK9171	YTK3778
YTK17595	AGP1	TATATACG				TK7872	TK6582	YTK16396	TK8267	TK8678	BY4741	TK12924	TK8268	BY4741	TK8267	TK8268	1* & 2*	TK9030	TK9171	BY4741	TK7872	TK9171	YTK3778
						1st step
						VTC1(5')+LEU2+promoter+VTC1(3')			host
strain	promoter	TATA				sense	anti-sense	template
YTK17748	AGP1+CYC1	TATATAAA				TK2496	TK10408	pM8010	YTK2741
YTK17784	AGP1+CYC1	TATATAAA				TK2496	TK10408	pM8010	YTK3778
YTK17750	AGP1+CYC1	TAGCGCAA				TK2496	TK10408	pM8011	YTK2741
YTK17786	AGP1+CYC1	TAGCGCAA				TK2496	TK10408	pM8011	YTK3778
YTK17766	CYC1+AGP1	TATATAAA				TK2496	TK10408	pM8019	YTK2741
YTK17802	CYC1+AGP1	TATATAAA				TK2496	TK10408	pM8019	YTK3778
YTK17769	CYC1+AGP1	TAGCGCAA				TK2496	TK10408	pM8020	YTK2741
YTK17804	CYC1+AGP1	TAGCGCAA				TK2496	TK10408	pM8020	YTK3778
						1st step
						VTC1(5')+LEU2+promoter+VTC1(3')			host
strain	promoter	TATA				sense	anti-sense	template
YTK18955	AGP1	TATATAAA				TK2496	TK10408	YTK17952	YTK11411
YTK18964	AGP1	TATATAAA				TK2496	TK10408	YTK17952	YTK13039
